# Supplementary material for: Role of miRNA‐542‐5p in the tumorigenesis of osteosarcoma
Source: FEBS Open Bio. 2020 Mar 18;10(4):627–36. doi: 10.1002/2211-5463.12824 (PMC7137799; doi:10.1002/2211-5463.12824)
Supplement: Supplementary file 1 — Data S1. The list of differentially expressed genes of three miRNA datasets. [file FEB4-10-627-s001.xlsx]

## Sheet: DE genes
Names	total
GSE28425 GSE65071 GSE69470	2	hsa-miR-542-5p
		hsa-miR-874-3p
GSE28425 GSE69470	6	hsa-miR-421
		hsa-miR-518b
		hsa-miR-1233
		hsa-miR-487b
		hsa-miR-137
		hsa-miR-409-3p
GSE65071 GSE69470	30	hsa-miR-576-3p
		hsa-miR-18b-5p
		hsa-miR-18a-5p
		hsa-miR-9-5p
		hsa-miR-337-5p
		hsa-miR-193a-5p
		hsa-miR-193b-3p
		hsa-miR-19a-3p
		hsa-miR-409-5p
		hsa-miR-19b-3p
		hsa-miR-299-5p
		hsa-miR-1260a
		hsa-miR-106b-5p
		hsa-miR-379-5p
		hsa-miR-20a-5p
		hsa-miR-106a-5p
		hsa-miR-301a-3p
		hsa-miR-1185-5p
		hsa-miR-127-3p
		hsa-miR-125b-5p
		hsa-miR-15b-5p
		hsa-miR-199a-3p
		hsa-miR-34a-5p
		hsa-miR-1249
		hsa-miR-93-5p
		hsa-miR-187-3p
		hsa-miR-197-3p
		hsa-miR-411-5p
		hsa-miR-365a-3p
		hsa-miR-27a-3p
GSE28425 GSE65071	33	hsa-miR-133a
		hsa-miR-487a
		hsa-miR-532-3p
		hsa-miR-142-5p
		hsa-miR-330-3p
		hsa-miR-769-5p
		hsa-miR-134
		hsa-miR-301b
		hsa-miR-494
		hsa-miR-324-3p
		hsa-miR-1
		hsa-miR-484
		hsa-miR-502-5p
		hsa-miR-940
		hsa-miR-324-5p
		hsa-miR-331-5p
		hsa-miR-181d
		hsa-miR-139-3p
		hsa-miR-362-3p
		hsa-miR-133b
		hsa-miR-760
		hsa-miR-199b-5p
		hsa-miR-483-5p
		hsa-miR-339-5p
		hsa-miR-206
		hsa-miR-107
		hsa-miR-188-5p
		hsa-miR-219-5p
		hsa-miR-338-3p
		hsa-miR-501-3p
		hsa-miR-346
		hsa-miR-95
		hsa-miR-671-5p
GSE69470	39	hsa-miR-1180
		hsa-miR-23a-3p
		hsa-miR-378e
		hsa-miR-3195
		hsa-miR-376c
		hsa-miR-593-3p
		hsa-miR-323a-3p
		hsa-miR-937
		hsa-miR-548p
		hsa-miR-371a-3p
		hsa-miR-337-3p
		hsa-miR-92a-3p
		hsa-miR-4286
		hsa-miR-1285-3p
		hsa-miR-376a-3p
		hsa-miR-720
		hsa-miR-222-3p
		hsa-miR-599
		hsa-miR-548u
		hsa-miR-495
		hsa-miR-154-5p
		hsa-miR-4454
		hsa-miR-1914-5p
		hsa-miR-381
		hsa-miR-3192
		hsa-miR-631
		hsa-miR-4532
		hsa-miR-378b
		hsa-miR-656
		hsa-miR-377-3p
		hsa-miR-382-5p
		hsa-miR-136-5p
		hsa-miR-485-3p
		hsa-miR-25-3p
		hsa-miR-4516
		hsa-miR-21-5p
		hsa-miR-1275
		hsa-miR-22-3p
		hsa-miR-512-5p
GSE28425	216	hsa-miR-557
		hsa-miR-665
		hsa-miR-490-5p
		hsa-miR-520b
		hsa-miR-877
		ebv-miR-BART7*
		hsa-miR-32
		hsa-miR-431*
		hsa-miR-542-3p
		hsa-miR-22
		ebv-miR-BART12
		hsa-miR-493*
		hsa-miR-138
		hsa-miR-130b*
		hsa-miR-1228*
		hsa-miR-648
		hcmv-miR-US4
		hsa-miR-9
		hsa-miR-150*
		hsa-miR-550*
		hsa-miR-374b
		kshv-miR-K12-12
		hsa-miR-513b
		hsa-miR-125a-5p
		hsa-miR-221
		ebv-miR-BART19-3p
		hsa-let-7g*
		hsa-miR-96
		hsa-miR-604
		hsa-miR-106b*
		hsa-miR-638
		hsa-miR-335
		hsa-miR-138-1*
		hsa-miR-16-2*
		hsa-miR-575
		hcmv-miR-UL22A
		hsa-miR-31*
		hsa-miR-31
		hsa-miR-143
		hsa-miR-24-1*
		hsa-miR-335*
		hsa-miR-29b-1*
		hsa-miR-378
		hsa-miR-1226*
		hsa-miR-19b
		hsa-miR-129-5p
		hsa-miR-943
		hsa-miR-93*
		hsa-miR-128
		hsa-miR-130b
		hsa-miR-455-5p
		hsa-miR-663
		hsa-let-7e
		hsa-miR-370
		hsa-miR-623
		hsa-miR-103
		hsa-miR-339-3p
		hsa-miR-801
		hsa-miR-630
		hsa-miR-129*
		hsa-miR-367
		hsa-miR-615-3p
		hsa-miR-338-5p
		hsa-miR-19b-1*
		hsa-miR-25
		hsa-miR-10a
		hsa-miR-202
		hsa-miR-29c*
		hsa-miR-646
		hsa-miR-151-3p
		hsa-miR-590-5p
		hsa-miR-371-5p
		hsa-miR-489
		hsa-miR-622
		hsa-miR-145
		hsa-miR-148b
		hsa-miR-362-5p
		hsa-miR-26b
		hsa-miR-32*
		hsa-miR-450a
		hsa-miR-765
		hsa-miR-532-5p
		hsa-miR-617
		hsa-miR-513c
		hsa-miR-7-1*
		hsa-miR-939
		hsv1-miR-H1
		hsv1-miR-LAT
		kshv-miR-K12-7
		hsa-miR-936
		hsa-miR-29b
		hsa-miR-411*
		hsa-miR-361-5p
		hsa-miR-193a-3p
		hsa-miR-605
		hsa-miR-768-5p
		ebv-miR-BART7
		hsa-miR-18b
		hsa-miR-770-5p
		hsa-miR-498
		hsa-miR-144
		hsa-miR-214*
		hsa-miR-220b
		hsa-miR-1224-5p
		hsa-miR-21*
		hsa-miR-596
		hsa-miR-126
		hsa-miR-503
		hsa-miR-29a
		hsa-miR-124
		hsa-miR-548d-5p
		hsa-miR-184
		hsa-miR-210
		hsa-miR-768-3p
		hsa-miR-125a-3p
		hsa-miR-195
		hsa-miR-15a*
		hsa-miR-610
		hsa-miR-519d
		hsa-miR-198
		hsa-miR-92a-1*
		hsa-miR-144*
		hsa-miR-20a*
		hsa-miR-935
		hsa-miR-9*
		hsa-miR-323-3p
		hsa-miR-10b*
		hsa-miR-93
		hsa-miR-383
		hiv1-miR-N367
		hsa-miR-934
		hsa-miR-518c*
		hsa-miR-200b*
		hsa-miR-491-3p
		hsa-miR-422a
		hsa-miR-609
		hsa-miR-146b-5p
		hsa-miR-526b
		hsa-miR-149*
		hsa-miR-567
		kshv-miR-K12-4-5p
		hsa-miR-572
		hsa-miR-139-5p
		hsa-miR-301a
		hsa-miR-223
		hsa-miR-22*
		hsa-miR-571
		hsa-miR-92a
		hsa-miR-744*
		hsa-miR-211
		hsa-miR-181a*
		hsa-miR-150
		hsa-miR-451
		hsa-miR-181a-2*
		hsa-let-7e*
		hsa-miR-611
		hsa-miR-493
		hsa-miR-18a
		hsa-miR-221*
		hsa-miR-659
		hsa-miR-17*
		hsa-miR-20b
		hsa-miR-106a
		hsa-miR-1224-3p
		hsa-miR-877*
		hsa-miR-149
		hsa-miR-99b
		hsa-miR-519e
		hsa-miR-758
		hsa-miR-1225-5p
		kshv-miR-K12-10a
		hsa-miR-486-5p
		hsa-miR-1228
		hsa-miR-129-3p
		hsa-miR-17
		hsa-miR-135a*
		hsa-miR-100
		hsa-miR-7
		hsa-miR-182
		hsa-miR-99b*
		kshv-miR-K12-3
		hsa-miR-506
		hsa-miR-181b
		hsa-miR-187*
		hcmv-miR-UL70-3p
		hcmv-miR-US33-3p
		hsa-miR-33a
		hsa-miR-196a
		hsa-miR-19a
		hsa-miR-300
		hsa-miR-374a
		hsa-miR-564
		hsa-miR-20a
		hsa-miR-601
		hsa-miR-183
		hsa-miR-126*
		hsa-miR-363
		hsa-miR-196b
		hsa-miR-340
		hsa-miR-499-5p
		hsa-miR-193b*
		hsa-miR-140-3p
		hiv1-miR-H1
		hsa-miR-106b
		hsa-miR-887
		hsa-miR-497
		ebv-miR-BART16
		hsa-miR-223*
		hsa-miR-505
		hsa-miR-595
		ebv-miR-BART2-5p
		hsa-miR-541
		hsa-miR-142-3p
		hsa-miR-520d-5p
		hsa-miR-744
		hsa-miR-30e
GSE65071	206	hsa-miR-140-5p
		hsa-miR-30d-5p
		hsa-miR-502-3p
		hsa-miR-374b-3p
		hsa-miR-185-5p
		hsa-miR-92b-3p
		hsa-miR-589-5p
		hsa-miR-16-1-3p
		hsa-miR-181c-3p
		hsa-miR-181a-2-3p
		hsa-miR-450a-5p
		hsa-miR-663a
		hsa-miR-7-1-3p
		hsa-miR-2110
		hsa-miR-483-3p
		hsa-miR-374a-5p
		hsa-miR-146a-5p
		hsa-miR-29b-2-5p
		hsa-let-7a-3p
		hsa-miR-19b-1-5p
		hsa-miR-500a-5p
		hsa-miR-744-5p
		hsa-miR-99a-5p
		hsa-miR-758-3p
		U6 snRNA
		hsa-miR-490-3p
		hsa-miR-497-5p
		hsa-miR-101-5p
		hsa-miR-127-5p
		hsa-miR-205-5p
		hsa-miR-496
		hsa-miR-375
		hsa-miR-424-3p
		hsa-miR-493-5p
		hsa-miR-629-5p
		hsa-miR-24-3p
		hsa-miR-223-3p
		hsa-miR-486-3p
		hsa-miR-449a
		hsa-miR-766-3p
		hsa-miR-28-5p
		hsa-miR-616-5p
		hsa-let-7b-3p
		hsa-miR-146b-3p
		hsa-miR-182-5p
		hsa-miR-885-5p
		hsa-let-7e-3p
		hsa-miR-191-3p
		hsa-let-7g-3p
		hsa-miR-548c-5p
		hsa-miR-181b-5p
		hsa-miR-196b-5p
		hsa-miR-132-5p
		hsa-miR-342-3p
		hsa-let-7b-5p
		hsa-miR-203a
		hsa-miR-199a-5p
		hsa-miR-30a-5p
		hsa-miR-624-5p
		hsa-miR-136-3p
		hsa-miR-651
		hsa-miR-576-5p
		hsa-miR-582-5p
		hsa-miR-543
		hsa-miR-454-5p
		hsa-miR-200c-3p
		hsa-miR-96-5p
		hsa-miR-200b-3p
		hsa-miR-17-3p
		hsa-miR-660-5p
		hsa-miR-410
		hsa-miR-151a-5p
		hsa-miR-29a-5p
		hsa-miR-151a-3p
		hsa-miR-30a-3p
		hsa-miR-329
		hsa-miR-20b-5p
		hsa-miR-570-3p
		hsa-miR-29a-3p
		hsa-miR-223-5p
		hsa-miR-505-3p
		hsa-miR-382-3p
		hsa-miR-26b-5p
		hsa-miR-628-3p
		hsa-miR-124-3p
		hsa-miR-296-5p
		hsa-miR-378a-5p
		hsa-miR-148b-3p
		hsa-miR-100-5p
		hsa-miR-215
		hsa-miR-503-5p
		hsa-miR-19a-5p
		hsa-miR-579
		hsa-miR-185-3p
		hsa-miR-551b-3p
		hsa-miR-221-3p
		hsa-miR-20b-3p
		hsa-miR-652-3p
		hsa-miR-374b-5p
		hsa-miR-29c-5p
		hsa-let-7i-5p
		hsa-miR-33a-5p
		SNORD38B
		hsa-miR-23b-5p
		hsa-miR-654-3p
		hsa-miR-23b-3p
		UniSp5
		hsa-miR-429
		hsa-miR-26a-1-3p
		hsa-miR-671-3p
		hsa-miR-545-3p
		hsa-miR-154-3p
		hsa-miR-143-3p
		hsa-miR-195-5p
		hsa-miR-10b-5p
		hsa-miR-148b-5p
		hsa-miR-224-3p
		hsa-miR-423-3p
		hsa-miR-31-5p
		hsa-miR-452-5p
		hsa-miR-548j
		hsa-miR-194-5p
		hsa-miR-942
		hsa-miR-376c-3p
		hsa-miR-9-3p
		UniSp2
		hsa-miR-378a-3p
		hsa-miR-221-5p
		hsa-miR-328
		hsa-miR-330-5p
		hsa-let-7f-2-3p
		hsa-miR-941
		hsa-miR-889
		hsa-miR-340-3p
		hsa-miR-550a-3p
		hsa-miR-150-5p
		hsa-miR-361-3p
		hsa-miR-628-5p
		hsa-let-7f-1-3p
		hsa-miR-103a-3p
		hsa-let-7i-3p
		hsa-miR-501-5p
		hsa-miR-342-5p
		hsa-miR-345-5p
		hsa-miR-877-5p
		hsa-miR-145-3p
		hsa-miR-30d-3p
		hsa-miR-190a
		hsa-miR-32-3p
		hsa-miR-29c-3p
		hsa-let-7f-5p
		hsa-miR-181a-3p
		hsa-miR-144-3p
		hsa-let-7d-5p
		hsa-miR-99b-3p
		hsa-miR-26a-5p
		hsa-miR-520h
		hsa-miR-499a-5p
		hsa-miR-30e-5p
		hsa-miR-1271-5p
		hsa-miR-141-3p
		hsa-miR-18a-3p
		hsa-miR-186-5p
		hsa-miR-369-5p
		hsa-miR-135a-5p
		hsa-miR-505-5p
		hsa-miR-192-5p
		hsa-miR-548k
		hsa-miR-7-5p
		hsa-miR-654-5p
		hsa-miR-130b-5p
		hsa-miR-629-3p
		hsa-miR-331-3p
		hsa-miR-144-5p
		hsa-miR-379-3p
		hsa-miR-122-5p
		hsa-miR-24-1-5p
		hsa-miR-340-5p
		hsa-miR-556-3p
		hsa-miR-1537
		hsa-miR-627
		hsa-miR-204-5p
		hsa-miR-455-3p
		hsa-miR-425-5p
		hsa-miR-181c-5p
		hsa-miR-183-5p
		hsa-miR-200a-3p
		hsa-miR-15a-3p
		UniSp4
		hsa-miR-33a-3p
		hsa-miR-369-3p
		hsa-miR-132-3p
		hsa-miR-214-3p
		hsa-miR-877-3p
		UniSp6
		hsa-miR-27b-3p
		hsa-miR-155-5p
		hsa-miR-24-2-5p
		hsa-miR-433
		hsa-miR-145-5p
		hsa-miR-130a-3p
		cel-miR-39-3p
		hsa-miR-744-3p
		hsa-miR-539-5p
		hsa-miR-191-5p
		hsa-miR-33b-5p
