# Supplementary material for: Role of miRNA‐542‐5p in the tumorigenesis of osteosarcoma
Source: FEBS Open Bio. 2020 Mar 18;10(4):627–36. doi: 10.1002/2211-5463.12824 (PMC7137799; doi:10.1002/2211-5463.12824)
Supplement: Supplementary file 2 — Data S2. The list of 514 potential target genes of miR‐542‐5p. [file FEB4-10-627-s002.xlsx]

## Sheet: the list of target genes
PIR
LONP1
RPS6KA5
PRDM2
CAMTA1
PDP1
GNG12
FKBP4
TCP1
PAWR
LDLR
DPYSL4
SQLE
PPID
TYMS
RABGGTB
UNKL
CCNA2
RDH11
PSRC1
PSMA5
CBX2
STMN1
ANXA2
MDC1
PNPLA3
KRT80
CSNK1E
TUBB2B
DCAF4
CCNB2
CDT1
ZHX2
LRRC49
LRP8
CCNB1IP1
TXNRD1
SLC3A2
MTHFD1L
RNPEP
TM9SF2
INHBE
ADORA2B
E2F2
C2orf68
PTGFRN
CLEC2D
MRPS21
ITCH
WARS2
KDELR2
RPN2
GSE1
NKX2-2
LBH
SLC25A23
CYR61
LAPTM4B
ITGB5
PARD6B
RCN2
SHMT2
AP1S1
SMAD6
PPIAL4A
MEX3B
TBC1D31
DDOST
ACACA
RPS23
LYPLA1
SMAD3
DDAH1
SLC35B2
FZD2
HSD17B11
MED10
AHCY
TMPO
RRAS2
ADGRL1
RRP36
TMEM14A
PYCR1
CDCA7
CENPN
RPL6
PPT1
MRPS30
TNFRSF12A
IFRD1
PRR11
LSS
P3H4
P4HA2
MAPK6
LGMN
MTA3
FAM136A
PSAT1
TUBB6
MRPS23
PATZ1
SHROOM3
CCL28
NCAPD2
ASNS
TMEM177
BEX1
ZNF280B
ZSWIM5
DRAP1
SLC38A1
HOXB9
CHAF1B
CUX1
PRAME
ZNF12
TRPS1
GTF2H3
LHX2
TXNDC17
USP44
RMI2
GOLT1B
MTERF2
PRUNE1
GARS
NUP155
SH3BP4
FADS1
ZIC2
KPNA2
DSCC1
TRA2B
NELFE
NIPBL
SAPCD2
TMED9
PERP
DGKD
AURKB
GANAB
NEDD4L
TUBA1A
FDFT1
CDK4
TNFRSF19
GXYLT2
SLC7A11
PIGK
RCC1
TRMT11
PTTG1
CDCA5
CCT7
HACD1
GLO1
PFAS
RPLP0
EFNA5
SFXN1
PPP1R14B
EIF3A
FSCN1
DTYMK
RPL34
TUBA1C
SYTL2
AKR1B1
HSPE1
TMEM97
CD70
SLC25A10
SLC35F2
RHPN2
TPST1
WDYHV1
POU2F1
TMTC1
ACTG1
HGS
HSD17B6
TMEM54
PITPNM1
UCK2
WLS
HMGB3
UBE2E3
RFC3
FAM129A
ILF2
EPHA2
RSL24D1
ST3GAL1
P3H1
MRGBP
BDNF
MRPS11
RAD9A
TSEN15
SIPA1L2
TMEM44
KCTD5
FAF1
TUFT1
SDC4
FHL2
PSMB2
PTK7
USP2
STRAP
CSNK1D
ASPHD1
TAF4
AK2
BCOR
CCNC
PBK
ALDOA
ATF4
PSMC1
RPS15
MCTS1
PRKCSH
DPH5
CD24
BCL2L11
CDCA3
UGDH
ENY2
CALU
CCNG1
RASSF2
SIX4
HDAC2
CRYZ
FGD1
SPC25
PTS
CDK19
NPTN
EYA4
KIF20A
YAP1
SNRPB
DUSP16
F12
ZZZ3
BCAT1
SLC52A2
PRKCA
MAD2L2
DPY30
EPB41L4B
RDH10
TRIB3
PTCD3
LMNB2
PDCD5
ISL1
NCOR2
HSPD1
TUBB
EIF1AX
TOMM34
LSM4
IRS1
PCDH18
L2HGDH
GMFB
CEP85
CD151
HOXB8
RGS20
TRAM2
PHGDH
RPS29
MELK
NR1D2
ULBP1
E2F7
COCH
EBP
SPEG
AMY1C
PNMA2
KLHL15
SNX5
PRC1
HM13
MCM4
MSMO1
CKAP2L
HERC5
MARCKSL1
EBNA1BP2
PDGFRA
PTPRJ
KLHL5
HMGCS1
PSMA6
TSFM
PCOLCE2
NARS
ABLIM1
PSD3
ZNF519
PSPH
DARS2
BAIAP2L1
BCL2L12
RAE1
POLR1C
SOX4
YIPF4
TAGLN2
DCBLD2
CSTF3
VWA8
SKP2
FANCL
XRCC6
BCL9
NIPSNAP1
PTGES3
ITGA1
MYO10
SYNGR2
KDM1A
ABTB2
PLEKHG3
SAMD9L
PEX13
SLC38A2
RUVBL1
AGK
ATXN3
LRRC15
ALDH7A1
CDC20
GART
SCARB1
UTP23
H2AFZ
BUB1
OSGIN2
HEATR1
NUP210
BCAS4
DFFA
STX1A
NME2
NOP56
SNRPA1
NBPF4
STIL
NECTIN3
ULBP2
COMMD10
TOP2A
IGF1R
TNFRSF10B
DBN1
MLF2
PPAT
ZFP64
SLC30A5
FAM83D
GLRB
PAICS
CACYBP
DAP
MARS
SGCE
GKAP1
UBE2V2
TATDN1
KPNB1
KHDRBS1
UHRF1
DLX1
RPL26L1
DPYSL3
NDUFB9
CDCA8
PELI2
TPX2
IGF2BP3
FNBP1L
TET3
ELOVL5
ANLN
RHOC
MTRR
MSH6
BOP1
PTK2
MEIS2
ADAM19
RASSF5
ARL6IP6
WDR12
AURKA
DEF8
SEC13
SPDL1
RANBP1
BCAR3
SREBF2
CEP68
SCARF2
YES1
COLEC12
NAP1L1
IQGAP3
GFPT1
TMED3
NXN
PARP12
DKK3
CMC2
MCM7
SLC2A6
EML6
CEP55
TUSC3
IARS
CTPS1
SYNCRIP
STIP1
NT5DC2
MTDH
GALNT14
GPX8
TFAP2A
TIMELESS
DDX10
YIF1A
RAD51AP1
TIPRL
P4HA1
AKAP8L
YARS
RPS6KA1
IFIH1
TMEM56
GINS2
NAT14
PLOD1
DHCR24
CEP70
UTP4
NETO2
GJA1
MANBAL
ATF3
ATP8B2
EVI5L
HDAC5
MRPS17
NOP2
TMEM237
PODXL2
CNN3
SUN1
MTHFD2
LRIG3
ADAL
KIF2C
SERF1B
MC1R
TUBB3
MANEAL
ILF3
LARP6
AIMP2
PRRC1
ABHD17C
DIS3L2
PSMD14
ADGRA2
COPS7B
ITGA4
TK1
SAP30L
PSMG3
S100A4
LAMB1
STARD10
DNMT1
SLC7A5
CAPRIN1
PFDN6
ANAPC16
AP3S1
POLR2H
BUB1B
SLC46A1
KLHDC10
RPL23
EIF2AK1
PRPF38A
KLC1
PKM
MIF4GD
GMPS
GPT2
RNF157
JPH3
CCDC58
FAM49B
FRMD4B
XPO5
